# Supplementary material for: Human microRNA-299-3p decreases invasive behavior of cancer cells by downregulation of Oct4 expression and causes apoptosis
Source: PLoS One. 2017 Apr 20;12(4):e0174912. doi: 10.1371/journal.pone.0174912 (PMC5398498; doi:10.1371/journal.pone.0174912)
Supplement: S2 Table — (XLSX) [file pone.0174912.s004.xlsx]

## Sheet: Tabelle1
targets of human microRNA-299-3p in relation to apoptotic processes
Ensembl Gene ID	Ensembl Transcript ID	GO Term Accession	GO Term Name	GO Term Definition	HGNC symbol	HGNC ID(s)
ENSG00000064300	ENST00000172229	GO:0043066	negative regulation of apoptotic process	"Any process that stops, prevents, or reduces the frequency, rate or extent of cell death by apoptotic process." [GOC:jl, GOC:mtg_apoptosis]	NGFR	HGNC:7809
ENSG00000064300	ENST00000172229	GO:0097190	apoptotic signaling pathway	"A series of molecular signals which triggers the apoptotic death of a cell. The pathway starts with reception of a signal, and ends when the execution phase of apoptosis is triggered." [GOC:mtg_apoptosis]	NGFR	HGNC:7809
ENSG00000064300	ENST00000172229	GO:0043065	positive regulation of apoptotic process	"Any process that activates or increases the frequency, rate or extent of cell death by apoptotic process." [GOC:jl, GOC:mtg_apoptosis]	NGFR	HGNC:7809
ENSG00000064300	ENST00000172229	GO:0042981	regulation of apoptotic process	"Any process that modulates the occurrence or rate of cell death by apoptotic process." [GOC:jl, GOC:mtg_apoptosis]	NGFR	HGNC:7809
ENSG00000064300	ENST00000172229	GO:0006919	activation of cysteine-type endopeptidase activity involved in apoptotic process	"Any process that initiates the activity of the inactive enzyme cysteine-type endopeptidase in the context of an apoptotic process." [GOC:al, GOC:dph, GOC:jl, GOC:mtg_apoptosis, GOC:tb, PMID:14744432, PMID:18328827, Wikipedia:Caspase]	NGFR	HGNC:7809
ENSG00000064300	ENST00000172229	GO:0043154	negative regulation of cysteine-type endopeptidase activity involved in apoptotic process	"Any process that stops, prevents, or reduces the frequency, rate or extent of a cysteine-type endopeptidase activity involved in the apoptotic process." [GOC:jl, GOC:mtg_apoptosis]	NGFR	HGNC:7809
ENSG00000064300	ENST00000172229	GO:0043281	regulation of cysteine-type endopeptidase activity involved in apoptotic process	"Any process that modulates the activity of a cysteine-type endopeptidase involved in apoptosis." [GOC:jl, GOC:mtg_apoptosis]	NGFR	HGNC:7809
ENSG00000065320	ENST00000173229	GO:0006915	apoptotic process	"A programmed cell death process which begins when a cell receives an internal (e.g. DNA damage) or external signal (e.g. an extracellular death ligand), and proceeds through a series of biochemical events (signaling pathway phase) which trigger an execution phase. The execution phase is the last step of an apoptotic process, and is typically characterized by rounding-up of the cell, retraction o…	NTN1	HGNC:8029
ENSG00000130222	ENST00000252506	GO:0006915	apoptotic process	"A programmed cell death process which begins when a cell receives an internal (e.g. DNA damage) or external signal (e.g. an extracellular death ligand), and proceeds through a series of biochemical events (signaling pathway phase) which trigger an execution phase. The execution phase is the last step of an apoptotic process, and is typically characterized by rounding-up of the cell, retraction o…	GADD45G	HGNC:4097
ENSG00000130222	ENST00000252506	GO:0043065	positive regulation of apoptotic process	"Any process that activates or increases the frequency, rate or extent of cell death by apoptotic process." [GOC:jl, GOC:mtg_apoptosis]	GADD45G	HGNC:4097
ENSG00000138448	ENST00000261023	GO:2001237	negative regulation of extrinsic apoptotic signaling pathway	"Any process that stops, prevents or reduces the frequency, rate or extent of extrinsic apoptotic signaling pathway." [GOC:mtg_apoptosis]	ITGAV	HGNC:6150
ENSG00000138448	ENST00000261023	GO:0097192	extrinsic apoptotic signaling pathway in absence of ligand	"A series of molecular signals in which a signal is conveyed from the cell surface to trigger the apoptotic death of a cell. The pathway starts with withdrawal of a ligand from a cell surface receptor, and ends when the execution phase of apoptosis is triggered." [GOC:mtg_apoptosis, PMID:15044679, PMID:20816705]	ITGAV	HGNC:6150
ENSG00000138448	ENST00000261023	GO:2000425	regulation of apoptotic cell clearance	"Any process that modulates the frequency, rate or extent of apoptotic cell clearance." [GOC:obol]	ITGAV	HGNC:6150
ENSG00000138448	ENST00000261023	GO:0097192	extrinsic apoptotic signaling pathway in absence of ligand	"A series of molecular signals in which a signal is conveyed from the cell surface to trigger the apoptotic death of a cell. The pathway starts with withdrawal of a ligand from a cell surface receptor, and ends when the execution phase of apoptosis is triggered." [GOC:mtg_apoptosis, PMID:15044679, PMID:20816705]	ITGAV	HGNC:6150
ENSG00000138448	ENST00000261023	GO:0043277	apoptotic cell clearance	"The recognition and removal of an apoptotic cell by a neighboring cell or by a phagocyte." [GOC:rk, PMID:14685684]	ITGAV	HGNC:6150
ENSG00000138448	ENST00000261023	GO:2000425	regulation of apoptotic cell clearance	"Any process that modulates the frequency, rate or extent of apoptotic cell clearance." [GOC:obol]	ITGAV	HGNC:6150
ENSG00000036257	ENST00000264414	GO:0097193	intrinsic apoptotic signaling pathway	"A series of molecular signals in which an intracellular signal is conveyed to trigger the apoptotic death of a cell. The pathway starts with reception of an intracellular signal (e.g. DNA damage, endoplasmic reticulum stress, oxidative stress etc.), and ends when the execution phase of apoptosis is triggered. The intrinsic apoptotic signaling pathway is crucially regulated by permeabilization of…	CUL3	HGNC:2553
ENSG00000036257	ENST00000264414	GO:0044346	fibroblast apoptotic process	"Any apoptotic process in a fibroblast, a connective tissue cell which secretes an extracellular matrix rich in collagen and other macromolecules." [CL:0000057, GOC:jl, GOC:mtg_apoptosis, GOC:yaf]	CUL3	HGNC:2553
ENSG00000178662	ENST00000314499	GO:0006915	apoptotic process	"A programmed cell death process which begins when a cell receives an internal (e.g. DNA damage) or external signal (e.g. an extracellular death ligand), and proceeds through a series of biochemical events (signaling pathway phase) which trigger an execution phase. The execution phase is the last step of an apoptotic process, and is typically characterized by rounding-up of the cell, retraction o…	CSRNP3	HGNC:30729
ENSG00000178662	ENST00000314499	GO:0043065	positive regulation of apoptotic process	"Any process that activates or increases the frequency, rate or extent of cell death by apoptotic process." [GOC:jl, GOC:mtg_apoptosis]	CSRNP3	HGNC:30729
ENSG00000178662	ENST00000314499	GO:0043065	positive regulation of apoptotic process	"Any process that activates or increases the frequency, rate or extent of cell death by apoptotic process." [GOC:jl, GOC:mtg_apoptosis]	CSRNP3	HGNC:30729
ENSG00000185127	ENST00000332290	GO:0006915	apoptotic process	"A programmed cell death process which begins when a cell receives an internal (e.g. DNA damage) or external signal (e.g. an extracellular death ligand), and proceeds through a series of biochemical events (signaling pathway phase) which trigger an execution phase. The execution phase is the last step of an apoptotic process, and is typically characterized by rounding-up of the cell, retraction o…	C6orf120	HGNC:21247
ENSG00000017427	ENST00000337514	GO:0043066	negative regulation of apoptotic process	"Any process that stops, prevents, or reduces the frequency, rate or extent of cell death by apoptotic process." [GOC:jl, GOC:mtg_apoptosis]	IGF1	HGNC:5464
ENSG00000017427	ENST00000337514	GO:2001237	negative regulation of extrinsic apoptotic signaling pathway	"Any process that stops, prevents or reduces the frequency, rate or extent of extrinsic apoptotic signaling pathway." [GOC:mtg_apoptosis]	IGF1	HGNC:5464
ENSG00000017427	ENST00000337514	GO:0090201	negative regulation of release of cytochrome c from mitochondria	"Any process that decreases the rate, frequency or extent of release of cytochrome c from mitochondria, the process in which cytochrome c is enabled to move from the mitochondrial intermembrane space into the cytosol, which is an early step in apoptosis and leads to caspase activation." [GOC:BHF, GOC:dph, GOC:mtg_apoptosis, GOC:tb]	IGF1	HGNC:5464
ENSG00000017427	ENST00000337514	GO:0034392	negative regulation of smooth muscle cell apoptotic process	"Any process that stops, prevents, or reduces the frequency, rate, or extent of smooth muscle cell apoptotic process." [GOC:BHF, GOC:mtg_apoptosis, GOC:rl]	IGF1	HGNC:5464
ENSG00000163513	ENST00000359013	GO:0006915	apoptotic process	"A programmed cell death process which begins when a cell receives an internal (e.g. DNA damage) or external signal (e.g. an extracellular death ligand), and proceeds through a series of biochemical events (signaling pathway phase) which trigger an execution phase. The execution phase is the last step of an apoptotic process, and is typically characterized by rounding-up of the cell, retraction o…	TGFBR2	HGNC:11773
ENSG00000163513	ENST00000359013	GO:1990086	lens fiber cell apoptotic process	"Any apoptotic process in a lens fiber cell. Lens fiber cells are elongated, tightly packed cells that make up the bulk of the mature lens in a camera-type eye." [CL:0011004, GOC:hjd, PMID:11095619]	TGFBR2	HGNC:11773
ENSG00000198900	ENST00000361337	GO:0012501	programmed cell death	"A process which begins when a cell receives an internal or external signal and activates a series of biochemical events (signaling pathway). The process ends with the death of the cell." [GOC:lr, GOC:mtg_apoptosis]	TOP1	HGNC:11986
ENSG00000132792	ENST00000361383	GO:0006915	apoptotic process	"A programmed cell death process which begins when a cell receives an internal (e.g. DNA damage) or external signal (e.g. an extracellular death ligand), and proceeds through a series of biochemical events (signaling pathway phase) which trigger an execution phase. The execution phase is the last step of an apoptotic process, and is typically characterized by rounding-up of the cell, retraction o…	CTNNBL1	HGNC:15879
ENSG00000132792	ENST00000361383	GO:0043065	positive regulation of apoptotic process	"Any process that activates or increases the frequency, rate or extent of cell death by apoptotic process." [GOC:jl, GOC:mtg_apoptosis]	CTNNBL1	HGNC:15879
ENSG00000135333	ENST00000369303	GO:0043525	positive regulation of neuron apoptotic process	"Any process that activates or increases the frequency, rate or extent of cell death of neurons by apoptotic process." [GOC:go_curators, GOC:mtg_apoptosis]	EPHA7	HGNC:3390
ENSG00000135333	ENST00000369303	GO:0043281	regulation of cysteine-type endopeptidase activity involved in apoptotic process	"Any process that modulates the activity of a cysteine-type endopeptidase involved in apoptosis." [GOC:jl, GOC:mtg_apoptosis]	EPHA7	HGNC:3390
ENSG00000135333	ENST00000369303	GO:0043525	positive regulation of neuron apoptotic process	"Any process that activates or increases the frequency, rate or extent of cell death of neurons by apoptotic process." [GOC:go_curators, GOC:mtg_apoptosis]	EPHA7	HGNC:3390
ENSG00000135333	ENST00000369303	GO:0043281	regulation of cysteine-type endopeptidase activity involved in apoptotic process	"Any process that modulates the activity of a cysteine-type endopeptidase involved in apoptosis." [GOC:jl, GOC:mtg_apoptosis]	EPHA7	HGNC:3390
ENSG00000135333	ENST00000369303	GO:0043065	positive regulation of apoptotic process	"Any process that activates or increases the frequency, rate or extent of cell death by apoptotic process." [GOC:jl, GOC:mtg_apoptosis]	EPHA7	HGNC:3390
ENSG00000107968	ENST00000375321	GO:0006915	apoptotic process	"A programmed cell death process which begins when a cell receives an internal (e.g. DNA damage) or external signal (e.g. an extracellular death ligand), and proceeds through a series of biochemical events (signaling pathway phase) which trigger an execution phase. The execution phase is the last step of an apoptotic process, and is typically characterized by rounding-up of the cell, retraction o…	MAP3K8	HGNC:6860
ENSG00000112902	ENST00000382496	GO:2000352	negative regulation of endothelial cell apoptotic process	"Any process that stops, prevents or reduces the frequency, rate or extent of endothelial cell apoptotic process." [GOC:BHF, GOC:mah, GOC:mtg_apoptosis]	SEMA5A	HGNC:10736
ENSG00000156709	ENST00000535724	GO:0006915	apoptotic process	"A programmed cell death process which begins when a cell receives an internal (e.g. DNA damage) or external signal (e.g. an extracellular death ligand), and proceeds through a series of biochemical events (signaling pathway phase) which trigger an execution phase. The execution phase is the last step of an apoptotic process, and is typically characterized by rounding-up of the cell, retraction o…	AIFM1	HGNC:8768
ENSG00000156709	ENST00000535724	GO:0043065	positive regulation of apoptotic process	"Any process that activates or increases the frequency, rate or extent of cell death by apoptotic process." [GOC:jl, GOC:mtg_apoptosis]	AIFM1	HGNC:8768
ENSG00000156709	ENST00000535724	GO:0006919	activation of cysteine-type endopeptidase activity involved in apoptotic process	"Any process that initiates the activity of the inactive enzyme cysteine-type endopeptidase in the context of an apoptotic process." [GOC:al, GOC:dph, GOC:jl, GOC:mtg_apoptosis, GOC:tb, PMID:14744432, PMID:18328827, Wikipedia:Caspase]	AIFM1	HGNC:8768
ENSG00000156709	ENST00000535724	GO:0070059	intrinsic apoptotic signaling pathway in response to endoplasmic reticulum stress	"A series of molecular signals in which an intracellular signal is conveyed to trigger the apoptotic death of a cell. The pathway is induced in response to a stimulus indicating endoplasmic reticulum (ER) stress, and ends when the execution phase of apoptosis is triggered. ER stress usually results from the accumulation of unfolded or misfolded proteins in the ER lumen." [GOC:mah, GOC:mtg_apoptos…	AIFM1	HGNC:8768
ENSG00000156709	ENST00000535724	GO:0030261	chromosome condensation	"The progressive compaction of dispersed interphase chromatin into threadlike chromosomes prior to mitotic or meiotic nuclear division, or during apoptosis, in eukaryotic cells." [GOC:mah, ISBN:0815316194]	AIFM1	HGNC:8768
