# Supplementary material for: Human microRNA-299-3p decreases invasive behavior of cancer cells by downregulation of Oct4 expression and causes apoptosis
Source: PLoS One. 2017 Apr 20;12(4):e0174912. doi: 10.1371/journal.pone.0174912 (PMC5398498; doi:10.1371/journal.pone.0174912)
Supplement: S3 Table — (XLSX) [file pone.0174912.s005.xlsx]

## Sheet: Tabelle1
predicted targets of microRNA-299-3p
Ortholog of target gene	Representative transcript	Gene name
ZNF207	ENST00000394670.4	zinc finger protein 207
LUC7L3	ENST00000505658.1	LUC7-like 3 (S. cerevisiae)
DNAJA2	ENST00000317089.5	DnaJ (Hsp40) homolog, subfamily A, member 2
TCF4	ENST00000354452.3	transcription factor 4
UBE2H	ENST00000355621.3	ubiquitin-conjugating enzyme E2H
ADD1	ENST00000398125.1	adducin 1 (alpha)
TMEM155	ENST00000394396.1	transmembrane protein 155
FOXP4	ENST00000373063.3	forkhead box P4
DCUN1D1	ENST00000292782.4	DCN1, defective in cullin neddylation 1, domain containing 1
VEGFA	ENST00000372067.3	vascular endothelial growth factor A
TGIF1	ENST00000330513.5	TGFB-induced factor homeobox 1
HNRNPA0	ENST00000314940.4	heterogeneous nuclear ribonucleoprotein A0
ABCE1	ENST00000296577.4	ATP-binding cassette, sub-family E (OABP), member 1
PTP4A1	ENST00000370651.3	protein tyrosine phosphatase type IVA, member 1
RAB6A	ENST00000310653.6	RAB6A, member RAS oncogene family
ATXN2	ENST00000550104.1	ataxin 2
ARAP3	ENST00000508305.1	ArfGAP with RhoGAP domain, ankyrin repeat and PH domain 3
CHST2	ENST00000309575.3	carbohydrate (N-acetylglucosamine-6-O) sulfotransferase 2
FOXN1	ENST00000226247.2	forkhead box N1
STX7	ENST00000367941.2	syntaxin 7
PAXBP1	ENST00000331923.4	PAX3 and PAX7 binding protein 1
MARCH7	ENST00000259050.4	membrane-associated ring finger (C3HC4) 7, E3 ubiquitin protein ligase
KNDC1	ENST00000304613.3	kinase non-catalytic C-lobe domain (KIND) containing 1
MEX3C	ENST00000592416.1	mex-3 RNA binding family member C
ACAN	ENST00000439576.2	aggrecan
SP4	ENST00000222584.3	Sp4 transcription factor
XKR7	ENST00000562532.2	XK, Kell blood group complex subunit-related family, member 7
POGK	ENST00000367875.1	pogo transposable element with KRAB domain
CHRM3	ENST00000255380.4	cholinergic receptor, muscarinic 3
MEFV	ENST00000541159.1	Mediterranean fever
TOP1	ENST00000361337.2	topoisomerase (DNA) I
PRAM1	ENST00000423345.4	PML-RARA regulated adaptor molecule 1
CCNT2	ENST00000295238.6	cyclin T2
PRPS1	ENST00000372435.4	phosphoribosyl pyrophosphate synthetase 1
RSPH10B	ENST00000539903.1	radial spoke head 10 homolog B (Chlamydomonas)
KIAA0087	ENST00000242109.3	KIAA0087
FAM126A	ENST00000409923.1	family with sequence similarity 126, member A
LHX9	ENST00000367390.3	LIM homeobox 9
GNG2	ENST00000556752.1	guanine nucleotide binding protein (G protein), gamma 2
ZNF664	ENST00000538932.2	zinc finger protein 664
ORAI3	ENST00000318663.4	ORAI calcium release-activated calcium modulator 3
MYO3B	ENST00000334231.6	myosin IIIB
NTN1	ENST00000173229.2	netrin 1
RUNX1T1	ENST00000523629.1	runt-related transcription factor 1; translocated to, 1 (cyclin D-related)
C6orf201	ENST00000380175.4	chromosome 6 open reading frame 201
ZNFX1	ENST00000371752.1	zinc finger, NFX1-type containing 1
GPR124	ENST00000315215.7	G protein-coupled receptor 124
PLEKHA3	ENST00000234453.5	pleckstrin homology domain containing, family A (phosphoinositide binding specific) member 3
UST	ENST00000367463.4	uronyl-2-sulfotransferase
IGLON5	ENST00000270642.8	IgLON family member 5
GAREM	ENST00000399218.4	GRB2 associated, regulator of MAPK1
RAD9B	ENST00000409425.1	RAD9 homolog B (S. pombe)
TRPM3	ENST00000377111.2	transient receptor potential cation channel, subfamily M, member 3
CAMTA2	ENST00000358183.4	calmodulin binding transcription activator 2
KLHL17	ENST00000338591.3	kelch-like family member 17
HPSE	ENST00000311412.5	heparanase
DLGAP3	ENST00000373347.1	discs, large (Drosophila) homolog-associated protein 3
KREMEN1	ENST00000400335.4	kringle containing transmembrane protein 1
HDAC7	ENST00000380610.4	histone deacetylase 7
KDM5A	ENST00000399788.2	lysine (K)-specific demethylase 5A
AJAP1	ENST00000378191.4	adherens junctions associated protein 1
OTUD7B	ENST00000369135.4	OTU domain containing 7B
CDH24	ENST00000397359.3	cadherin 24, type 2
BAZ1B	ENST00000339594.4	bromodomain adjacent to zinc finger domain, 1B
GIT1	ENST00000225394.3	G protein-coupled receptor kinase interacting ArfGAP 1
EPHA7	ENST00000369303.4	EPH receptor A7
AIFM1	ENST00000535724.1	apoptosis-inducing factor, mitochondrion-associated, 1
PRRG4	ENST00000257836.3	proline rich Gla (G-carboxyglutamic acid) 4 (transmembrane)
ORC6	ENST00000568364.2	origin recognition complex, subunit 6
NGFR	ENST00000172229.3	nerve growth factor receptor
MAP3K8	ENST00000375321.1	mitogen-activated protein kinase kinase kinase 8
PARVA	ENST00000334956.8	parvin, alpha
APEX1	ENST00000557054.1	APEX nuclease (multifunctional DNA repair enzyme) 1
GMEB1	ENST00000373816.1	glucocorticoid modulatory element binding protein 1
MSI1	ENST00000257552.2	musashi RNA-binding protein 1
PAIP2B	ENST00000244221.8	poly(A) binding protein interacting protein 2B
ZBTB10	ENST00000430430.1	zinc finger and BTB domain containing 10
EXOC7	ENST00000607838.1	exocyst complex component 7
MAP3K12	ENST00000267079.2	mitogen-activated protein kinase kinase kinase 12
CSRNP3	ENST00000314499.7	cysteine-serine-rich nuclear protein 3
IGF1	ENST00000337514.6	insulin-like growth factor 1 (somatomedin C)
ENY2	ENST00000521688.1	enhancer of yellow 2 homolog (Drosophila)
TMEM127	ENST00000258439.3	transmembrane protein 127
GINS2	ENST00000253462.3	GINS complex subunit 2 (Psf2 homolog)
ITGAV	ENST00000261023.3	integrin, alpha V
SLC26A1	ENST00000361661.2	solute carrier family 26 (anion exchanger), member 1
KAT7	ENST00000259021.4	K(lysine) acetyltransferase 7
CNNM4	ENST00000540067.1	cyclin M4
KLHL18	ENST00000232766.5	kelch-like family member 18
DACH1	ENST00000305425.4	dachshund homolog 1 (Drosophila)
RNF43	ENST00000407977.2	ring finger protein 43
FBXO33	ENST00000298097.7	F-box protein 33
SEMA5A	ENST00000382496.5	sema domain, seven thrombospondin repeats (type 1 and type 1-like), transmembrane domain (TM) and short cytoplasmic domain, (semaphorin) 5A
NUP98	ENST00000359171.4	nucleoporin 98kDa
STEAP4	ENST00000380079.4	STEAP family member 4
MARCH3	ENST00000308660.5	membrane-associated ring finger (C3HC4) 3, E3 ubiquitin protein ligase
C6orf120	ENST00000332290.2	chromosome 6 open reading frame 120
CNOT2	ENST00000229195.3	CCR4-NOT transcription complex, subunit 2
TIMM8A	ENST00000372902.3	translocase of inner mitochondrial membrane 8 homolog A (yeast)
CUL3	ENST00000264414.4	cullin 3
PLEKHO1	ENST00000369124.4	pleckstrin homology domain containing, family O member 1
CAND1	ENST00000545606.1	cullin-associated and neddylation-dissociated 1
HECW1	ENST00000395891.2	HECT, C2 and WW domain containing E3 ubiquitin protein ligase 1
FGF2	ENST00000264498.3	fibroblast growth factor 2 (basic)
PDE11A	ENST00000286063.6	phosphodiesterase 11A
MUC19	ENST00000454784.4	mucin 19, oligomeric
SUPT3H	ENST00000371460.1	suppressor of Ty 3 homolog (S. cerevisiae)
GRAMD1B	ENST00000529750.1	GRAM domain containing 1B
HNRNPR	ENST00000478691.1	heterogeneous nuclear ribonucleoprotein R
TGFBR2	ENST00000359013.4	transforming growth factor, beta receptor II (70/80kDa)
HSD17B8	ENST00000374662.3	hydroxysteroid (17-beta) dehydrogenase 8
FBXL19	ENST00000338343.4	F-box and leucine-rich repeat protein 19
IGSF10	ENST00000282466.3	immunoglobulin superfamily, member 10
TPRG1	ENST00000345063.3	tumor protein p63 regulated 1
CTNNBL1	ENST00000361383.6	catenin, beta like 1
SURF2	ENST00000371964.4	surfeit 2
ZBTB20	ENST00000462705.1	zinc finger and BTB domain containing 20
CACNG2	ENST00000300105.6	calcium channel, voltage-dependent, gamma subunit 2
MYO1F	ENST00000338257.8	myosin IF
GADD45G	ENST00000252506.6	growth arrest and DNA-damage-inducible, gamma
